# Supplementary material for: Effect of antibiotic withdrawal in feed on chicken gut microbial dynamics, immunity, growth performance and prevalence of foodborne pathogens
Source: PLoS One. 2018 Feb 14;13(2):e0192450. doi: 10.1371/journal.pone.0192450 (PMC5812630; doi:10.1371/journal.pone.0192450)
Supplement: S1 Table — (XLSX) [file pone.0192450.s001.xlsx]

## Sheet: Sheet1
		# of sequences	# of OTUs	Shannon (diversity)	Good's Coverage
Cecum	Day 0 BMD	85164	388.5	2	0.979687
	Day 7 control	84965.3	2286.67	6.33333	0.858764
	Day 7 BMD	51085.2	1305.67	5.16667	0.929884
	Day 14 control	50165.2	1747.67	6.16667	0.909385
	Day 14 BMD	60269	1429.67	6	0.925427
	Day 22 control	74193.3	2039.83	7.33333	0.88892
	Day 22 BMD	65208.7	2186.83	7	0.88276
	Day 35 control	79529.5	1258.33	5.66667	0.932898
	Day 35 BMD	73344.3	1401.67	6.33333	0.924927
	Day 42 control	52530.3	2790.5	7.83333	0.84803
	Day 42 BMD	52099.8	2007.5	7	0.894084
Illeum	Day 0 BMD	52404.3	996.333	4.66667	0.947939
	Day 7 control	62316	445.667	3	0.977687
	Day 7 BMD	54602.2	425	2.2	0.978094
	Day 14 control	71558.7	337.167	3	0.982753
	Day 14 BMD	61759.7	267.667	2.5	0.987342
	Day 22 control	50013	327	2.75	0.983852
	Day 22 BMD	64437.2	911.167	4.5	0.953162
	Day 35 control	73946.6	652.6	3.6	0.966995
	Day 35 BMD	55804.7	306.167	2.16667	0.983992
	Day 42 control	89198.2	360	2.6	0.982101
	Day 42 BMD	59757.8	501	3.16667	0.975709
litter	Day 0 BMD	31246	2345	8	0.879947
	Day 7 control	32737	3307	9	0.829578
	Day 7 BMD	96114	1661	7	0.914977
	Day 14 control	36498	1043	6	0.951373
	Day 14 BMD	27379	2304	8	0.886501
	Day 22 BMD	98008	1002	4	0.945935
	Day 35 control	49849	1100	6	0.949766
	Day 35 BMD	86477	2037	7	0.889872
	Day 42 control	42448	992	6	0.952489
	Day 42 BMD	16627	1685	7	0.921403
Feed	Day 0 BMD	28436	1975.5	7	0.90549
	Day 7 BMD	37568	2514	8	0.87325
	Day 14 control	13893	1138	7	0.954276
	Day 14 BMD	17257	1085	6	0.953333
	Day 22 BMD	92323	2806	8	0.85138
	Day 35 control	42832	658	6	0.976403
	Day 35 BMD	82386	1922	7	0.897051
	Day 42 control	34893	702	4	0.967557
	Day 42 BMD	44596	543	2	0.975
