# Supplementary material for: Effect of antibiotic withdrawal in feed on chicken gut microbial dynamics, immunity, growth performance and prevalence of foodborne pathogens
Source: PLoS One. 2018 Feb 14;13(2):e0192450. doi: 10.1371/journal.pone.0192450 (PMC5812630; doi:10.1371/journal.pone.0192450)
Supplement: S2 Table — (XLSX) [file pone.0192450.s002.xlsx]

## Sheet: Phyla
		Control						BMD							Significance
		Day 7	Day 14	Day 22	Day 35	Day 42	SEM	Day 0	Day 7	Day 14	Day 22	Day 35	Day 42	SEM	Day	Diet	Treatment	Day:Diet	Day:Treatment	Diet:Treatment	Day:Diet:Treatement
Cecum	Bacteroidetes	5.18944	29.8759	28.5595	28.8205	47.8283	3.15703	4.77961	14.3755	17.7023	18.5237	28.8621	42.781	3.21849	< 0.0001	< 0.0001	0.00921209	< 0.0001	< 0.0001	< 0.0001	< 0.0001
	Cyanobacteria	0.0526377	0.0190011	0.251551	0.149841	0.0515042	0.0318002	0.10887	0.0277868	0.0030442	0.765184	0.06614	0.0752253	0.121876	0.00054635	0.238472	< 0.0001	< 0.0001	< 0.0001	< 0.0001	< 0.0001
	Firmicutes	85.1132	65.5947	60.3931	66.7745	42.1649	3.38162	75.4984	82.8466	77.8524	72.5336	65.3285	51.6013	3.19096	< 0.0001	< 0.0001	0.138025	0.216071	< 0.0001	0.000131138	< 0.0001
	Proteobacteria	0.631308	0.513654	7.09888	2.04454	0.851306	0.607369	18.8388	0.621678	2.69057	4.27147	3.20333	0.799636	1.33376	< 0.0001	< 0.0001	< 0.0001	< 0.0001	< 0.0001	< 0.0001	< 0.0001
Illeum	Bacteroidetes	1.15274	0.848518	0.224936	6.75503	1.60229	1.25185	7.45223	1.23083	0.519531	11.0521	1.7481	5.78346	1.37669	< 0.0001	< 0.0001	< 0.0001	< 0.0001	< 0.0001	< 0.0001	< 0.0001
	Cyanobacteria	0.0382617	0.0354062	0.431086	0.275349	0.0749959	0.0816903	0.283015	0.00694664	0.0804247	0.158937	0.0985202	0.0804245	0.0271362	< 0.0001	< 0.0001	< 0.0001	0.000248051	< 0.0001	< 0.0001	0.011639
	Firmicutes	97.9472	98.0579	97.6464	91.1186	95.0985	1.48334	83.4138	98.2522	98.6407	84.2836	87.8859	92.2374	2.34197	< 0.0001	< 0.0001	< 0.0001	< 0.0001	< 0.0001	< 0.0001	< 0.0001
	Proteobacteria	0.160196	0.125782	1.13924	0.721118	1.57684	0.284052	5.42773	0.0718589	0.262319	1.82455	9.88747	0.560436	1.75351	< 0.0001	< 0.0001	0.301393	< 0.0001	< 0.0001	< 0.0001	< 0.0001

## Sheet: Genus
		Control						BMD							Significance
		Day 7	Day 14	Day 22	Day 35	Day 42	SEM	Day 0	Day 7	Day 14	Day 22	Day 35	Day 42	SEM	Day	Diet	Treatment	Day:Diet	Day:Treatment	Diet:Treatment	Day:Diet:Treatement
Cecum	Bacteroidetes Bacteroides	5.14427	29.3964	19.5556	15.4206	26.9395	2.33492	3.24665	13.809	16.9879	13.8538	14.8091	18.1119	2.54415	< 0.0001	< 0.0001	0.000186804	< 0.0001	< 0.0001	0.000142548	< 0.0001
	Bacteroidetes Odoribacter	0.00919737	0.463059	2.01056	5.04443	4.86301	0.561553	0.243097	0.0852407	0.00310606	0.0366316	6.24826	4.69937	0.539872	< 0.0001	< 0.0001	< 0.0001	< 0.0001	< 0.0001	< 0.0001	< 0.0001
	Bacteroidetes Rikenellaceae	0.0172986	0.0136219	3.25339	6.39843	12.6877	0.947868	0.460577	0.434612	0.706186	4.60616	7.32992	17.9286	1.54593	< 0.0001	< 0.0001	< 0.0001	< 0.0001	< 0.0001	< 0.0001	< 0.0001
	Firmicutes Blautia	1.32561	0.292767	0.328921	1.07899	0.432867	0.124268	0.116294	1.1886	0.688573	0.797723	0.930595	0.435898	0.139168	< 0.0001	< 0.0001	< 0.0001	< 0.0001	< 0.0001	< 0.0001	< 0.0001
	Firmicutes Candidatus Arthromitus	0.0778274	0.100438	0.124869	0.378368	0.00242702	0.062778	0.0936018	0.169358	0.0808735	0.0341227	0.0109378	0.100273	0.0310112	< 0.0001	< 0.0001	< 0.0001	< 0.0001	< 0.0001	< 0.0001	< 0.0001
	Firmicutes Clostridiaceae	0.0376929	0.0733227	0.233939	0.142241	0.106413	0.0289628	0.0423546	0.0242598	0.0725633	0.0942162	0.0685441	0.0435916	0.00858583	< 0.0001	< 0.0001	< 0.0001	< 0.0001	0.00943272	0.0001167	0.785836
	Firmicutes Clostridiales	20.9535	28.319	15.9423	17.4216	22.4997	1.72668	5.44934	16.8495	30.4806	22.607	23.7667	31.34	1.92801	< 0.0001	< 0.0001	0.00723325	< 0.0001	< 0.0001	< 0.0001	< 0.0001
	Firmicutes Clostridium	0.101149	1.06727	1.26147	0.0457292	0.213823	0.25514	0.172526	0.0558837	0.11108	0.0515244	0.021471	0.0169898	0.0156833	< 0.0001	< 0.0001	< 0.0001	< 0.0001	< 0.0001	< 0.0001	< 0.0001
	Firmicutes Coprococcus	0.149242	0.474765	0.341477	0.115284	0.229135	0.0401116	0.0156255	0.136229	0.316596	0.566395	0.195982	0.180635	0.0476849	0.113133	0.264267	< 0.0001	< 0.0001	< 0.0001	< 0.0001	0.0876312
	Firmicutes Dorea	0.441768	0.146014	0.333646	0.155277	0.0707247	0.0416427	0.0274409	0.465664	0.540323	0.221957	0.249729	0.0750123	0.0554939	< 0.0001	< 0.0001	< 0.0001	0.217593	< 0.0001	< 0.0001	0.000110841
	Firmicutes Enterococcus	0.498551	0.0294707	0.45083	0.150007	0.00988783	0.0632648	54.0231	0.492398	0.100179	0.12298	0.121821	0.023409	2.95526	< 0.0001	< 0.0001	< 0.0001	< 0.0001	< 0.0001	< 0.0001	< 0.0001
	Firmicutes Erysipelotrichaceae	0.703182	0.077674	0.181782	0.232242	0.106788	0.0625618	0.0253835	0.35344	0.0892533	0.0889489	0.391005	0.0433568	0.0500053	0.0200639	< 0.0001	0.000162042	< 0.0001	0.206262	< 0.0001	< 0.0001
	Firmicutes Faecalibacterium	2.67906	1.95004	6.52981	2.47178	0.78931	0.601356	0.390598	2.55092	8.23167	9.41924	3.38078	0.515084	1.0216	< 0.0001	< 0.0001	0.435697	< 0.0001	< 0.0001	< 0.0001	< 0.0001
	Firmicutes Lachnospira	0.0343198	0.305623	0.0602833	0.270662	0.0752354	0.0421537	0.00136925	0.099163	0.10116	0.123942	0.0571482	0.144282	0.0180809	0.265616	< 0.0001	0.00164051	< 0.0001	0.679507	< 0.0001	< 0.0001
	Firmicutes Lachnospiraceae	2.57556	1.98302	1.81398	1.61667	1.22628	0.13156	0.549635	1.86903	1.87592	2.4245	1.86529	1.11791	0.195023	0.206251	< 0.0001	0.177036	< 0.0001	< 0.0001	< 0.0001	< 0.0001
	Firmicutes Lactobacillales	0.240652	0.00594057	0.0491292	0.0270379	0.00986734	0.0231425	1.59455	0.260326	0.0570884	0.0168949	0.0159106	0.0104804	0.103992	< 0.0001	< 0.0001	< 0.0001	< 0.0001	< 0.0001	< 0.0001	0.362523
	Firmicutes Lactobacillus	35.3612	17.2748	9.12717	29.9996	7.66341	3.24442	10.1486	44.4284	16.8422	11.5184	18.4015	7.10623	3.122	< 0.0001	< 0.0001	< 0.0001	< 0.0001	< 0.0001	< 0.0001	< 0.0001
	Firmicutes Mogibacteriaceae	0.0199879	0.0300829	0.0650607	0.0344705	0.0254076	0.00500928	0.00658158	0.0203002	0.089443	0.0622771	0.0455964	0.0230294	0.00927177	< 0.0001	< 0.0001	0.000224137	0.942979	0.334438	0.595631	< 0.0001
	Firmicutes Oscillospira	1.59456	0.908097	2.84344	0.683679	0.246415	0.296382	0.073969	1.36134	2.52773	3.61055	1.38427	0.312785	0.377233	< 0.0001	< 0.0001	0.00018178	< 0.0001	< 0.0001	< 0.0001	< 0.0001
	Firmicutes Planococcaceae	0.354675	0.0177322	1.61182	0.280494	0.0260391	0.316328	0.0559852	0.0910753	0.0209919	0.0905125	0.0803917	0.0485369	0.0135818	< 0.0001	< 0.0001	< 0.0001	< 0.0001	< 0.0001	< 0.0001	< 0.0001
	Firmicutes Ruminococcaceae	9.6946	6.85821	9.82293	5.0735	3.83845	0.829852	0.673453	7.39377	10.3579	12.3626	7.06791	4.80546	0.992183	< 0.0001	< 0.0001	0.000382914	< 0.0001	< 0.0001	< 0.0001	< 0.0001
	Firmicutes Ruminococcus	3.96352	2.7715	2.53286	2.18757	1.95972	0.348003	0.72049	2.38834	2.50709	3.53225	3.19168	1.84374	0.27366	< 0.0001	< 0.0001	0.051568	< 0.0001	< 0.0001	< 0.0001	< 0.0001
	Firmicutes Streptococcaceae	0.0598918	0.0237307	0.00314534	0.00713523	0.0357756	0.00837501	0	0.0344054	0.00459918	0.0156979	0.0178289	0.00300057	0.0046516	< 0.0001	< 0.0001	< 0.0001	< 0.0001	< 0.0001	< 0.0001	< 0.0001
	Firmicutes Streptococcus	0.00776848	0.00576667	0.177505	0.215248	0.162496	0.0379065	0.0311808	0.00345951	0.00132942	0.811024	0.0560462	0.437728	0.157618	< 0.0001	< 0.0001	< 0.0001	< 0.0001	< 0.0001	< 0.0001	< 0.0001
	Proteobacteria Enterobacteriaceae	0.583362	0.0623131	2.35763	0.695794	0.0237552	0.299513	15.8418	0.563797	2.63895	2.4498	1.02288	0.00274446	1.32588	< 0.0001	< 0.0001	0.319034	< 0.0001	< 0.0001	< 0.0001	< 0.0001
	Proteobacteria Sutterella	0.00357417	0.316459	1.19935	0.893997	0.613796	0.135784	0.0109563	0.0013836	0.00839302	1.098	1.51749	0.620697	0.177615	< 0.0001	< 0.0001	< 0.0001	0.115169	< 0.0001	< 0.0001	< 0.0001
	Tenericutes Anaeroplasma	0.77886	0.425143	0.0963634	0.228351	0.336435	0.0947989	0.00593178	0.308213	0.286397	0.0106269	0.548981	0.10343	0.0775758	< 0.0001	< 0.0001	0.000843495	< 0.0001	< 0.0001	< 0.0001	< 0.0001
	Unassigned	8.21691	3.56963	3.32183	1.80067	8.65289	1.42356	0.763166	1.80753	1.46123	3.88572	1.90061	4.58714	0.425492	< 0.0001	< 0.0001	< 0.0001	< 0.0001	< 0.0001	< 0.0001	< 0.0001
Illeum	Bacteroidetes Bacteroides	0.736041	0.718861	0.149567	3.73429	1.32424	0.711687	4.3684	0.794026	0.459033	8.22518	0.964123	5.01977	1.1302	< 0.0001	< 0.0001	< 0.0001	< 0.0001	< 0.0001	< 0.0001	< 0.0001
	Bacteroidetes Odoribacter	0.0820881	0.0154674	0.034654	1.12112	0.00930326	0.20618	0.468488	0.0640287	0.0141554	0.258907	0.0913387	0.144609	0.0497881	< 0.0001	< 0.0001	< 0.0001	< 0.0001	< 0.0001	< 0.0001	< 0.0001
	Bacteroidetes Rikenellaceae	0.248168	0.0899535	0.0379849	0.668136	0.2439	0.127059	2	0.298952	0.0342436	2.48812	0.670558	0.583535	0.275006	< 0.0001	< 0.0001	< 0.0001	0.0704154	< 0.0001	< 0.0001	0.106398
	Firmicutes Blautia	0.0276372	0.032919	0.0211239	0.184593	0.0257522	0.0303276	0.375151	0.10083	0.0411629	0.435526	0.0845492	0.124638	0.0402325	< 0.0001	< 0.0001	< 0.0001	< 0.0001	< 0.0001	< 0.0001	< 0.0001
	Firmicutes Candidatus Arthromitus	4.87083	19.7842	4.87349	5.35713	0.478108	1.84541	0.139904	0.577457	24.9215	8.72524	0.313832	5.88624	2.13266	< 0.0001	< 0.0001	< 0.0001	< 0.0001	< 0.0001	< 0.0001	< 0.0001
	Firmicutes Clostridiaceae	0.0610452	0.182326	0.0550496	1.74759	1.09502	0.316299	0.0758429	0.0039114	0.88297	0.191282	0.0101591	1.24616	0.210916	< 0.0001	< 0.0001	0.0430485	< 0.0001	< 0.0001	< 0.0001	< 0.0001
	Firmicutes Clostridiales	0.988676	0.433549	0.363358	3.97111	3.19151	0.883145	7.57935	4.08305	0.275307	5.82429	0.904656	2.0818	0.917105	< 0.0001	< 0.0001	< 0.0001	< 0.0001	< 0.0001	< 0.0001	< 0.0001
	Firmicutes Clostridium	0.003729	3.05939	0.053183	0.0607473	0.904938	0.639332	0.00552962	0.0207253	0.053802	0.0485639	0.13028	0.0119821	0.0231305	< 0.0001	< 0.0001	< 0.0001	< 0.0001	< 0.0001	< 0.0001	< 0.0001
	Firmicutes Coprococcus	0.0099785	0.00833398	0.00411746	0.168183	0.00501091	0.0303389	0.0982302	0.00932026	0.00970034	0.0913949	0.0218268	0.0102268	0.0138256	< 0.0001	< 0.0001	< 0.0001	< 0.0001	< 0.0001	0.0287386	< 0.0001
	Firmicutes Enterococcus	4.86168	0.237815	1.25952	0.106717	0.00801615	0.568416	30.9576	0.151025	3.08924	0.224367	0.077888	0.613241	1.95085	< 0.0001	< 0.0001	< 0.0001	< 0.0001	< 0.0001	< 0.0001	< 0.0001
	Firmicutes Faecalibacterium	0.0515722	0.0716766	0.0610979	1.2311	0.015288	0.223884	1.96624	0.097652	0.10181	1.76109	0.00736901	0.0741646	0.206227	< 0.0001	< 0.0001	< 0.0001	< 0.0001	< 0.0001	0.186591	< 0.0001
	Firmicutes Lachnospiraceae	0.0552761	0.0681478	0.830891	1.22726	0.180555	0.149949	0.779323	0.388717	0.103472	0.881289	0.270885	0.199826	0.110143	< 0.0001	< 0.0001	0.261997	< 0.0001	< 0.0001	< 0.0001	< 0.0001
	Firmicutes Lactobacillales	2.34675	0.0807236	0.0737716	0.0389383	0.000773767	0.270199	2.56442	0.0880744	0.0947264	0.0388585	0.00865104	0.0451841	0.202831	< 0.0001	< 0.0001	< 0.0001	< 0.0001	< 0.0001	< 0.0001	0.0480063
	Firmicutes Lactobacillus	83.3857	73.456	88.2177	68.2826	88.709	3.4103	29.2139	90.4454	66.7823	59.8439	84.9643	68.7791	4.6849	0.690335	< 0.0001	< 0.0001	< 0.0001	< 0.0001	< 0.0001	< 0.0001
	Firmicutes Oscillospira	0.00815016	0.0223895	0.00900561	0.434418	0.00464437	0.07932	0.334388	0.0326061	0.0135813	0.309202	0.003179	0.00644226	0.0456685	< 0.0001	< 0.0001	< 0.0001	< 0.0001	< 0.0001	0.00730501	< 0.0001
	Firmicutes Planococcaceae	0.210528	0.118473	0.662558	0.217238	0.066505	0.0800172	1.11461	0.0465602	1.20185	0.183175	0.130881	4.88543	0.739688	< 0.0001	< 0.0001	< 0.0001	< 0.0001	< 0.0001	< 0.0001	< 0.0001
	Firmicutes Ruminococcaceae	0.160673	0.192328	0.0753895	1.30421	0.0456593	0.233858	2.99358	0.459096	0.205266	3.07388	0.270694	0.137372	0.459661	< 0.0001	0.0531022	< 0.0001	< 0.0001	< 0.0001	< 0.0001	< 0.0001
	Firmicutes Ruminococcus	0.169855	0.087641	0.0677103	0.247194	0.0454376	0.0327967	1.56182	0.811046	0.102653	0.913366	0.214137	0.0847832	0.161777	< 0.0001	< 0.0001	< 0.0001	0.000421282	< 0.0001	< 0.0001	< 0.0001
	Firmicutes Staphylococcus	0.0584155	0.0335257	0.130557	0.0522012	0.0230116	0.016387	0.228046	0.0146077	0.125671	0.0415885	0.0457338	0.83773	0.11689	< 0.0001	< 0.0001	< 0.0001	< 0.0001	< 0.0001	< 0.0001	< 0.0001
	Firmicutes Streptococcus	0.016496	0.012398	0.0347786	1.90497	0.0418691	0.331315	0.220908	0.00782242	0.0169674	0.384349	0.0223502	6.32357	0.799803	< 0.0001	< 0.0001	< 0.0001	< 0.0001	< 0.0001	< 0.0001	< 0.0001
	Proteobacteria Acinetobacter	0.0254647	0.0269047	0.14516	0.00937248	0.63114	0.0579903	1.90723	0.0148008	0.143815	0.407025	0.0127755	0.448406	0.147322	< 0.0001	< 0.0001	0.720905	< 0.0001	< 0.0001	< 0.0001	< 0.0001
	Proteobacteria Enterobacteriaceae	0.00413854	0.050691	0.957603	0.210757	0.0084835	0.176721	0.644863	0.000805698	0.0539298	0.796105	0.00108163	0.00487687	0.103218	0.878966	< 0.0001	< 0.0001	0.0829692	< 0.0001	< 0.0001	< 0.0001
	Proteobacteria Pseudomonas	0.013969	0.0100036	0.00867436	0.0454328	0.0183862	0.00785292	0.135556	0.00316431	0.00728847	0.0199958	0.108288	0.0131961	0.0185286	0.0565036	0.802569	0.268609	0.00391752	0.565918	< 0.0001	< 0.0001
	Proteobacteria Acinetobacter	0.0254647	0.0269047	0.14516	0.00937248	0.63114	0.0579903	1.90723	0.0148008	0.143815	0.407025	0.0127755	0.448406	0.147322	< 0.0001	< 0.0001	0.720905	< 0.0001	< 0.0001	< 0.0001	< 0.0001
	Proteobacteria Enterobacteriaceae	0.00413854	0.050691	0.957603	0.210757	0.0084835	0.176721	0.644863	0.000805698	0.0539298	0.796105	0.00108163	0.00487687	0.103218	0.878966	< 0.0001	< 0.0001	0.0829692	< 0.0001	< 0.0001	< 0.0001
	Proteobacteria Pseudomonas	0.013969	0.0100036	0.00867436	0.0454328	0.0183862	0.00785292	0.135556	0.00316431	0.00728847	0.0199958	0.108288	0.0131961	0.0185286	0.0565036	0.802569	0.268609	0.00391752	0.565918	< 0.0001	< 0.0001
